# Supplementary material for: A Novel Assay for Phosphoserine Phosphatase Exploiting Serine Acetyltransferase as the Coupling Enzyme
Source: Life (Basel). 2021 May 26;11(6):485. doi: 10.3390/life11060485 (PMC8229081; doi:10.3390/life11060485)
Supplement: Supplementary file 1 [file life-11-00485-s001.zip]

Archive with 1 entries (1 files):
- life-1222498-supplementary.pdf
